# Supplementary material for: The Effect of N‐Acetylcysteine (NAC) on Neurometabolites and Cognitive Function in Adults With Alcohol Use Disorder: A Preliminary Randomized Controlled Trial
Source: Neuropsychopharmacol Rep. 2025 Oct 23;45(4):e70066. doi: 10.1002/npr2.70066 (PMC12548303; doi:10.1002/npr2.70066)
Supplement: Supplementary file 1 — Data S1: npr270066‐sup‐0001‐DataS1.csv. [file NPR2-45-e70066-s001.csv]

FullPath	File_ID	QC	Ala	Ala_SD	Ala_Cre_PCr	Asp	Asp_SD	Asp_Cre_PCr	GPC	GPC_SD	GPC_Cre_PCr	PCh	PCh_SD	PCh_Cre_PCr	Cre	Cre_SD	Cre_Cre_PCr	PCr	PCr_SD	PCr_Cre_PCr	GABA	GABA_SD	GABA_Cre_PCr	Glu	Glu_SD	Glu_Cre_PCr	Gln	Gln_SD	Gln_Cre_PCr	Lac	Lac_SD	Lac_Cre_PCr	Ins	Ins_SD	Ins_Cre_PCr	NAA	NAA_SD	NAA_Cre_PCr	NAAG	NAAG_SD	NAAG_Cre_PCr	Scyllo	Scyllo_SD	Scyllo_Cre_PCr	GSH	GSH_SD	GSH_Cre_PCr	Glc	Glc_SD
NAT009_BL/NAT009_BL_P68608.csv	NAT009_BL_P68608		1.151	101	0.107	4.503	30	0.417	3.236	19	0.3	0.16	402	0.015	6.436	25	0.596	4.363	38	0.404	0.958	98	0.089	14.23	7	1.318	4.748	27	0.44	0.0938	981	0.0087	9.89	7	0.916	11.358	5	1.052	0.801	90	0.074	0.578	24	0.053	2.019	18	0.187	1.807	46
NAT009_FUP/NAT009_FUP_P40448.csv	NAT009_FUP_P40448		0.961	43	0.09	3.538	26	0.333	3.094	2	0.291	0	999	0	3.853	11	0.362	6.785	7	0.638	1.194	48	0.112	15.509	5	1.458	3.546	21	0.333	0	999	0	9.683	4	0.91	12.963	4	1.219	1.182	36	0.111	0.306	24	0.029	1.571	13	0.148	0	999
NAT011_BL/NAT011_BL_P09216.csv	NAT011_BL_P09216		2.019	52	0.196	4.813	26	0.468	3.679	3	0.358	0	999	0	8.728	10	0.849	1.553	60	0.151	0	999	0	14.009	6	1.363	5.981	20	0.582	0.731	159	0.071	10.491	6	1.02	8.303	5	0.808	1.407	36	0.137	1.111	13	0.108	3.144	11	0.306	0.429	189
NAT011_FUP/NAT011_FUP_P15360.csv	NAT011_FUP_P15360		0	999	0	4.834	21	0.46	2.656	15	0.253	0.678	58	0.064	3.161	18	0.301	7.354	8	0.699	1.189	54	0.113	14.049	6	1.336	4.112	22	0.391	0	999	0	11.081	5	1.054	9.241	4	0.879	1.217	27	0.116	1.039	10	0.099	1.54	15	0.146	0.935	68
NAT012_BL/NAT012_BL_P49664.csv	NAT012_BL_P49664		0.486	85	0.055	3.9	21	0.441	2.032	15	0.23	0.395	79	0.045	2.802	12	0.317	6.042	6	0.683	0.905	56	0.102	13.437	5	1.519	2.485	27	0.281	0.904	60	0.102	9.129	4	1.032	8.763	3	0.991	0.878	27	0.099	0.678	11	0.077	1.586	12	0.179	1.08	44
NAT012_FUP/NAT012_FUP_P56320.csv	NAT012_FUP_P56320		1.424	26	0.158	2.923	27	0.325	2.477	3	0.276	0	999	0	3.816	12	0.424	5.176	10	0.576	0.936	52	0.104	11.544	6	1.284	4.323	16	0.481	0.524	88	0.058	9.151	4	1.018	9.533	3	1.06	0.962	26	0.107	0.733	10	0.082	1.797	11	0.2	1.256	39
NAT016_BL/NAT016_BL_P92160.csv	NAT016_BL_P92160		0.258	218	0.023	4.573	23	0.407	1.784	22	0.159	1.265	32	0.112	4.057	21	0.361	7.19	13	0.639	0.97	71	0.086	15.529	6	1.381	3.552	27	0.316	0	999	0	10.837	5	0.964	12.206	4	1.085	0.579	93	0.051	1.215	8	0.108	1.932	12	0.172	0	999
NAT016_FU/NAT016_FU_P34816.csv	NAT016_FU_P34816		1.355	34	0.137	3.623	25	0.367	2.798	3	0.283	0	999	0	2.968	28	0.3	6.909	13	0.7	1.453	41	0.147	15.316	5	1.551	4.946	16	0.501	1.114	41	0.113	10.091	4	1.022	11.807	3	1.196	1.379	26	0.14	0.995	8	0.101	1.93	10	0.195	0	999
NAT017_BL/NAT017_BL_P46080.csv	NAT017_BL_P46080		0.517	152	0.042	3.598	34	0.293	3.742	3	0.305	0	999	0	4.96	16	0.404	7.304	11	0.596	0.89	96	0.073	14.471	6	1.18	5.741	19	0.468	2.058	31	0.168	10.564	5	0.861	14.143	4	1.153	0.335	148	0.027	1.248	10	0.102	2.539	11	0.207	0.877	85
NAT017_FU/NAT017_FU_P40448.csv	NAT017_FU_P40448		0.717	107	0.057	2.046	62	0.163	3.777	13	0.302	0.335	149	0.027	4.895	18	0.391	7.621	12	0.609	1.666	51	0.133	16.059	6	1.283	4.981	23	0.398	0	999	0	12.474	5	0.997	13.81	4	1.103	0.872	56	0.07	1.463	9	0.117	2.903	11	0.232	1.075	71
NAT02_BL/NAT02_BL_P34304.csv	NAT02_BL_P34304		0.533	40	0.056	4.802	12	0.505	1.34	16	0.141	0.637	32	0.067	2.112	15	0.222	7.392	5	0.778	0.988	34	0.104	8.99	6	0.946	2.754	17	0.29	0	999	0	7.812	4	0.822	10.348	3	1.089	2.326	10	0.245	0.606	9	0.064	1.518	9	0.16	0.453	82
NAT02_FUP/NAT02_FUP_P64512.csv	NAT02_FUP_P64512		0.631	77	0.058	4.637	22	0.429	2.997	13	0.277	0.178	217	0.016	3.877	16	0.358	6.943	10	0.642	1.246	51	0.115	15.957	5	1.475	3.53	24	0.326	0	999	0	10.387	4	0.96	11.34	4	1.048	1.619	24	0.15	0.762	12	0.07	2.01	12	0.186	1.894	31
NAT022_BL/NAT022_BL_P45056.csv	NAT022_BL_P45056		0	999	0	4.671	22	0.396	2.835	14	0.24	0.465	86	0.039	6.018	14	0.51	5.781	15	0.49	2.554	28	0.216	14.564	6	1.234	5.085	19	0.431	0	999	0	10.8	5	0.915	12.514	4	1.061	1.175	40	0.1	0.573	16	0.049	2.197	11	0.186	0	999
NAT023_BL/NAT023_BL_P57344.csv	NAT023_BL_P57344		0.00724	999	0.00079	2.166	38	0.236	2.132	16	0.232	0.28	118	0.031	3.153	14	0.343	6.033	8	0.657	0.902	54	0.098	13.729	5	1.495	13.941	6	1.518	0	999	0	3.852	9	0.419	8.041	4	0.875	0.299	93	0.033	1.392	6	0.151	1.087	19	0.118	1.858	24
NAT025_BL/NAT025_BL_P05632.csv	NAT025_BL_P05632	Ringing, remove if outlier but think OK	0.861	115	0.072	3.844	34	0.323	2.643	4	0.222	0	999	0	6.667	17	0.559	5.251	23	0.441	1.914	44	0.161	16.559	6	1.389	13.631	10	1.144	0.939	78	0.079	6.969	7	0.585	10.244	5	0.86	1.685	32	0.141	0.601	21	0.05	2.294	17	0.193	2.386	29
NAT026_BL/NAT026_BL_P61440.csv	NAT026_BL_P61440		0.737	60	0.07	4.949	19	0.469	1.692	20	0.16	1.273	28	0.121	4.759	16	0.451	5.789	14	0.549	1.797	33	0.17	14.075	6	1.334	4.949	17	0.469	0	999	0	7.172	6	0.68	12.309	3	1.167	0.838	42	0.079	1.44	6	0.137	2.098	11	0.199	2.156	26
NAT027_BL/NAT027_BL_P14848.csv	NAT027_BL_P14848		0	999	0	4.963	21	0.432	2.205	15	0.192	1.16	29	0.101	3.693	19	0.322	7.791	10	0.678	1.065	61	0.093	17.532	5	1.527	4.695	19	0.409	0.992	63	0.086	10.418	5	0.907	12.507	4	1.089	0.872	50	0.076	0.758	12	0.066	1.566	15	0.136	0.0518	999
NAT027_FU/NAT027_FU_P18944.csv	NAT027_FU_P18944		0.481	121	0.048	2.782	38	0.276	2.718	3	0.27	0	999	0	2.425	32	0.241	7.656	11	0.759	2	35	0.198	12.588	7	1.249	8.67	12	0.86	0	999	0	9.626	5	0.955	11.098	4	1.101	1.142	45	0.113	0.767	13	0.076	1.826	15	0.181	0.256	239
NAT028_BL/NAT028_BL_P39936.csv	NAT028_BL_P39936		1.342	49	0.14	3.965	27	0.414	2.636	3	0.275	0	999	0	2.671	28	0.279	6.903	12	0.721	1.095	63	0.114	13.153	6	1.374	3.745	26	0.391	1.698	39	0.177	8.751	6	0.914	12.214	4	1.276	0.945	45	0.099	0.574	17	0.06	1.739	15	0.182	2.228	27
NAT028_FU/NAT028_FU_P19968.csv	NAT028_FU_P19968		0.774	83	0.085	3.768	28	0.413	2.732	3	0.299	0	999	0	2.223	40	0.243	6.907	14	0.757	1.866	36	0.204	14.327	6	1.569	7.658	13	0.839	0	999	0	8.364	5	0.916	11.876	2	1.301	0	999	0	0.579	16	0.063	1.18	23	0.129	1.484	39
NAT029_BL/NAT029_BL_P49664.csv	NAT029_BL_P49664		0	999	0	2.528	41	0.268	2.576	3	0.273	0	999	0	3.56	18	0.377	5.886	12	0.623	2.448	29	0.259	14.224	6	1.506	3.859	25	0.409	0	999	0	8.162	5	0.864	12.2	4	1.292	0.939	51	0.099	1.085	9	0.115	2.31	11	0.245	0.0939	627
NAT03_BL/NAT03_BL_P56320.csv	NAT03_BL_P56320		0.571	69	0.054	6.991	11	0.657	2.821	3	0.265	0	999	0	3.089	15	0.29	7.556	7	0.71	1.513	36	0.142	12.113	5	1.138	3.904	17	0.367	0.455	112	0.043	9.274	4	0.871	14.009	3	1.316	2.407	15	0.226	0.846	9	0.079	1.756	10	0.165	0.661	79
NAT03_FUP/NAT03_FUP_P50688.csv	NAT03_FUP_P50688		1.636	38	0.15	2.777	39	0.255	3.52	3	0.324	0	999	0	4.809	14	0.442	6.071	12	0.558	2.104	34	0.193	16.732	5	1.538	7.403	13	0.68	0	999	0	10.043	4	0.923	13.31	4	1.223	0.636	72	0.058	0.953	10	0.088	1.865	14	0.171	0.0413	999
NAT031_BL/NAT031_BL_P30720.csv	NAT031_BL_P30720		0.725	66	0.07	3.486	28	0.338	2.262	16	0.22	0.408	91	0.04	4.011	14	0.389	6.292	10	0.611	1.356	46	0.132	13.534	6	1.314	3.918	22	0.38	0.16	302	0.016	9.672	5	0.939	12.15	4	1.179	0.543	76	0.053	0.653	13	0.063	2.401	9	0.233	0	999
NAT031_FU/NAT031_FU_P14848.csv	NAT031_FU_P14848		2.462	39	0.244	4.941	24	0.49	2.288	20	0.227	0.555	86	0.055	5.613	17	0.557	4.465	23	0.443	2.209	37	0.219	13.983	6	1.388	4.421	24	0.439	1.073	71	0.106	8.775	6	0.871	12.465	4	1.237	1.577	33	0.157	0.662	17	0.066	1.466	21	0.145	1.662	41
NAT032_BL/NAT032_BL_P53248.csv	NAT032_BL_P53248		0.418	126	0.043	4.205	23	0.429	2.707	3	0.276	0	999	0	3.932	13	0.401	5.862	10	0.599	1.771	36	0.181	17.721	4	1.809	5.197	17	0.531	0	999	0	11.399	4	1.164	11.389	3	1.163	0.712	50	0.073	0.326	25	0.033	2.061	11	0.21	0	999
NAT032_FU/NAT032_FU_P43520.csv	NAT032_FU_P43520		1.144	49	0.104	3.065	33	0.279	2.77	3	0.252	0	999	0	6.089	9	0.555	4.891	12	0.445	0.849	78	0.077	16.813	5	1.531	6.819	13	0.621	0	999	0	11.904	3	1.084	12.71	2	1.158	0	999	0	0.301	31	0.027	2.797	7	0.255	0.505	108
NAT033_BL/NAT033_BL_P44544.csv	NAT033_BL_P44544		0	999	0	4.128	22	0.372	2.071	17	0.187	0.761	47	0.069	3.869	14	0.349	7.215	9	0.651	1.144	47	0.103	15.495	6	1.398	4.061	19	0.366	0	999	0	11.688	4	1.055	11.751	3	1.06	1.488	20	0.134	0.309	28	0.028	1.915	11	0.173	1.078	52
NAT033_FU/NAT033_FU_P53760.csv	NAT033_FU_P53760		0.647	64	0.064	5.393	18	0.531	2.36	16	0.232	0.297	129	0.029	3.776	17	0.372	6.376	11	0.628	1.598	36	0.157	14.484	6	1.427	5.429	15	0.535	0	999	0	10.27	5	1.012	10.677	3	1.052	1.631	18	0.161	0.342	26	0.034	1.449	16	0.143	1.389	40
NAT034_BL/NAT034_BL_P84480.csv	NAT034_BL_P84480		0.555	100	0.056	3.879	26	0.39	2.443	17	0.246	0.125	330	0.013	4.021	15	0.404	5.924	11	0.596	1.882	35	0.189	10.657	8	1.072	4.809	21	0.484	0	999	0	10.11	5	1.017	11.75	4	1.182	0.273	153	0.027	0.574	17	0.058	2.166	12	0.218	1.869	34
NAT034_FU/NAT034_FU_P50176.csv	NAT034_FU_P50176		0.633	73	0.062	5.249	18	0.514	2.213	17	0.217	0.318	118	0.031	4.992	23	0.489	5.226	22	0.511	1.143	53	0.112	12.626	7	1.236	4.02	22	0.393	0	999	0	9.67	5	0.946	12.858	3	1.258	0.665	60	0.065	0.332	27	0.033	1.674	14	0.164	0.433	136
NAT035_BL/NAT035_BL_P61952.csv	NAT035_BL_P61952		1.034	46	0.099	2.674	36	0.256	3.053	3	0.293	0	999	0	3.223	23	0.309	7.215	11	0.691	0.973	64	0.093	14.304	6	1.37	2.062	38	0.198	0.135	491	0.013	9.151	5	0.877	12.062	3	1.156	0.704	50	0.067	0.941	9	0.09	1.78	11	0.171	0	999
NAT035_FU/NAT035_FU_P53248.csv	NAT035_FU_P53248		0.394	185	0.04	2.312	48	0.233	2.51	18	0.253	0.315	147	0.032	5.02	17	0.505	4.916	18	0.495	0.416	178	0.042	14.976	6	1.507	5.065	21	0.51	1.734	32	0.175	10.542	5	1.061	11.176	4	1.125	0.579	80	0.058	1.019	11	0.103	2.013	14	0.203	0.221	302
NAT036_BL/NAT036_BL_P30208.csv	NAT036_BL_P30208		0	999	0	2.697	41	0.255	2.758	4	0.261	0	999	0	3.689	17	0.349	6.89	10	0.651	2.419	30	0.229	13.346	7	1.262	4.329	23	0.409	0	999	0	9.321	6	0.881	13.022	4	1.231	0.529	85	0.05	1.091	10	0.103	2.291	12	0.217	0.00344	999
NAT036_FU/NAT036_FU_P56832.csv	NAT036_FU_P56832		0.103	557	0.0091	4.266	25	0.376	3.061	3	0.27	0	999	0	2.01	38	0.177	9.328	9	0.823	1.266	55	0.112	16.419	5	1.448	5.046	19	0.445	0	999	0	9.598	4	0.847	12.156	4	1.072	0.569	84	0.05	1.099	9	0.097	1.55	16	0.137	0.135	429
NAT037_BL/NAT037_BL_P30720.csv	NAT037_BL_P30720		0.599	105	0.068	3.96	24	0.447	2.495	3	0.281	0	999	0	5.556	10	0.627	3.31	19	0.373	1.394	47	0.157	15.728	5	1.774	4.575	20	0.516	0.926	50	0.104	6.487	6	0.732	10.802	4	1.218	0.846	49	0.095	1.036	9	0.117	2.274	11	0.256	2.228	25
NAT037_FU/NAT037_FU_P38912.csv	NAT037_FU_P38912		1.105	47	0.107	4.745	21	0.459	2.553	16	0.247	0.28	145	0.027	4.034	20	0.39	6.313	14	0.61	1.659	40	0.16	14.612	6	1.412	5.864	16	0.567	2.097	25	0.203	8.669	6	0.838	11.737	4	1.134	1.209	32	0.117	0.815	12	0.079	2.384	11	0.23	3.301	18
NAT038_BL/NAT038_BL_P58880.csv	NAT038_BL_P58880		0.58	149	0.064	2.062	53	0.227	2.663	4	0.293	0	999	0	5.465	13	0.602	3.615	21	0.398	0.939	79	0.103	14.592	6	1.607	4.416	23	0.486	0.113	651	0.012	9.065	6	0.998	11.066	4	1.219	0.35	140	0.039	1.405	8	0.155	2.722	10	0.3	1.182	53
NAT038_FU/NAT038_FU_P54784.csv	NAT038_FU_P54784		0.0719	941	0.0074	4.19	26	0.432	2.733	3	0.282	0	999	0	4.18	16	0.431	5.511	13	0.569	1.44	50	0.149	13.419	7	1.385	4.756	21	0.491	0.544	145	0.056	8.471	6	0.874	11.239	4	1.16	0.614	70	0.063	1.315	8	0.136	2.374	11	0.245	0.0811	792
NAT039_BL/NAT039_BL_P58368.csv	NAT039_BL_P58368		1.234	48	0.141	2.353	39	0.269	2.196	3	0.251	0	999	0	3.917	16	0.448	4.829	14	0.552	0.744	82	0.085	12.633	6	1.444	5.356	16	0.612	2.047	22	0.234	8.916	5	1.019	9.891	4	1.131	0.998	35	0.114	0.499	16	0.057	1.53	14	0.175	0	999
NAT039_FU/NAT039_FU_P59392.csv	NAT039_FU_P59392		1.49	53	0.15	3.254	33	0.328	2.622	4	0.264	0	999	0	5.069	18	0.511	4.846	20	0.489	1.853	40	0.187	14.059	6	1.418	4.235	24	0.427	0	999	0	10.226	5	1.031	10.706	4	1.08	0.855	59	0.086	0.761	14	0.077	1.382	20	0.139	1.889	34
NAT040_BL/NAT040_BL_P46080.csv	NAT040_BL_P46080	Very questionable - probably exclude	0	999	0	2.813	68	0.256	1.108	25	0.101	2.634	10	0.239	11.003	5	1	0	999	0	1.262	97	0.115	16.773	8	1.524	6.896	28	0.627	0.622	242	0.057	11.712	7	1.064	12.072	7	1.097	2.806	33	0.255	1.878	12	0.171	2.953	20	0.268	1.028	108
NAT040_FU/NAT040_FU_P81920.csv	NAT040_FU_P81920	Exclude	0.0633	999	0.0054	3.689	46	0.315	4.252	22	0.363	0.341	275	0.029	10.962	20	0.935	0.76	296	0.065	0	999	0	18.757	6	1.6	8.666	21	0.739	0.376	276	0.032	9.158	8	0.781	11.734	6	1.001	0.89	103	0.076	1.622	13	0.138	0.566	109	0.048	0.37	247
NAT041_BL/NAT041_BL_P72704.csv	NAT041_BL_P72704		0.693	87	0.084	1.05	92	0.127	2.614	3	0.316	0	999	0	3.591	16	0.434	4.681	13	0.566	0.396	159	0.048	13.012	6	1.573	6.136	15	0.742	1.338	43	0.162	7.914	6	0.957	10.597	4	1.281	0.208	184	0.025	0.967	9	0.117	2.361	10	0.285	0	999
NAT041_FU/NAT041_FU_P49152.csv	NAT041_FU_P49152		1.555	32	0.152	2.343	41	0.228	2.53	3	0.247	0	999	0	3.816	17	0.372	6.444	11	0.628	1.19	52	0.116	14.274	6	1.391	4.301	20	0.419	0	999	0	8.116	5	0.791	12.139	3	1.183	0.459	90	0.045	0.986	9	0.096	1.852	12	0.18	1.585	35
NAT042_BL/NAT042_BL_P27648.csv	NAT042_BL_P27648		0.429	233	0.042	2.962	45	0.287	3.202	4	0.31	0	999	0	4.713	21	0.457	5.609	19	0.543	1.87	46	0.181	17.713	6	1.716	7.098	20	0.688	1.174	84	0.114	11.107	5	1.076	10.622	5	1.029	2.187	27	0.212	0.462	29	0.045	1.83	21	0.177	0.819	89
NAT042_FU/NAT042_FU_P57344.csv	NAT042_FU_P57344		1.679	59	0.153	3.307	40	0.301	3.288	4	0.299	0	999	0	5.648	13	0.514	5.347	14	0.486	1	87	0.091	13.1	9	1.191	4.028	33	0.366	0	999	0	11.13	6	1.012	11.506	4	1.046	0	999	0	0.241	61	0.022	4.585	7	0.417	0.0507	999
NAT045_BL/NAT045_BL_P64000.csv	NAT045_BL_P64000		0	999	0	1.593	94	0.141	0	999	0	3.145	4	0.278	0	999	0	11.314	4	1	3.072	34	0.272	15.661	6	1.384	1.76	74	0.156	3.411	17	0.301	13.851	4	1.224	14.551	3	1.286	0	999	0	0.98	19	0.087	0.594	75	0.052	2.025	41
NAT045_FU/NAT045_FU_P45056.csv	NAT045_FU_P45056		0	999	0	4.513	26	0.389	1.59	32	0.137	1.706	29	0.147	3.168	24	0.273	8.429	10	0.727	2.698	27	0.233	18.472	7	1.593	3.32	31	0.286	0	999	0	12.148	6	1.047	12.369	4	1.067	0.0341	999	0.0029	0.613	20	0.053	1.522	19	0.131	2.447	30
NAT047_BL/NAT047_BL_P35840.csv	NAT047_BL_P35840		0.589	71	0.063	4.069	21	0.438	2.544	14	0.274	0.232	151	0.025	2.337	22	0.252	6.953	8	0.748	0.743	73	0.08	11.302	6	1.217	3.905	19	0.42	0	999	0	7.865	5	0.847	8.003	4	0.861	1.324	22	0.142	0.906	9	0.098	1.895	11	0.204	1.357	38
NAT047_FU/NAT047_FU_P48640.csv	NAT047_FU_P48640	Exclude - double NAA peaks	0	999	0	1.919	70	0.19	2.974	6	0.294	0	999	0	8.139	18	0.805	1.967	77	0.195	0.632	142	0.063	12.302	10	1.217	1.658	92	0.164	0	999	0	9.539	9	0.944	7.129	9	0.705	1.296	59	0.128	1.273	14	0.126	1.888	24	0.187	0.511	160
NAT048_BL/NAT048_BL_P53760.csv	NAT048_BL_P53760		0.537	64	0.046	2.773	31	0.236	3.297	10	0.281	0.0537	601	0.0046	4.392	10	0.374	7.356	7	0.626	1.526	34	0.13	15.895	5	1.353	4.174	17	0.355	0	999	0	11.741	4	0.999	13.328	3	1.134	0.63	47	0.054	0.409	19	0.035	2.193	9	0.187	0	999
NAT048_FU/NAT048_FU_P44032.csv	NAT048_FU_P44032		0.923	42	0.087	3.713	24	0.348	1.646	21	0.154	1.191	29	0.112	4.218	12	0.395	6.449	8	0.605	2.048	27	0.192	17.165	5	1.609	3.044	25	0.285	1.438	36	0.135	9.507	5	0.891	13.845	2	1.298	0	999	0	0.237	34	0.022	2.048	10	0.192	0.756	72
NAT05_BL/NAT05_BL_P65536.csv	NAT05_BL_P65536	Small ringing, SNR 14 but think it's fine	0	999	0	2.189	56	0.216	2.635	4	0.26	0	999	0	4.003	23	0.395	6.119	16	0.605	2.354	33	0.233	15.833	6	1.564	7.969	16	0.787	0.0109	999	0.0011	8.863	5	0.876	12.14	4	1.199	1.589	33	0.157	1.109	11	0.11	1.693	21	0.167	0.672	94
NAT06_BL/NAT06_BL_P10240.csv	NAT06_BL_P10240		0.23	284	0.021	4.657	24	0.432	3.23	3	0.3	0	999	0	1.689	65	0.157	9.086	13	0.843	0.854	89	0.079	16.157	6	1.499	3.746	27	0.348	0.324	211	0.03	11.378	5	1.056	11.109	4	1.031	1.667	27	0.155	0.644	17	0.06	2.009	13	0.186	1.282	53
NAT30_BL/NAT30_BL_P16896.csv	NAT30_BL_P16896		0	999	0	1.934	53	0.182	2.786	14	0.262	0.0439	899	0.0041	5.83	9	0.549	4.792	10	0.451	1.39	45	0.131	12.472	7	1.174	5.021	19	0.473	0	999	0	10.706	5	1.008	12.267	3	1.155	0.493	68	0.046	0.355	29	0.033	2.559	10	0.241	1.2	54
NHC006_BL/NHC006_BL_P72704.csv	NHC006_BL_P72704		0	999	0	3.182	36	0.311	2.97	3	0.29	0	999	0	4.181	17	0.408	6.061	12	0.592	1.523	51	0.149	13.532	7	1.321	6.438	18	0.629	0	999	0	9.742	6	0.951	11.025	4	1.077	1.31	34	0.128	0.514	21	0.05	1.474	19	0.144	0	999
NHC008/NHC008_P05632.csv	NHC008_P05632		0.414	115	0.035	4.772	21	0.406	1.518	25	0.129	0.95	40	0.081	5.982	12	0.509	5.774	13	0.491	0.389	163	0.033	15.987	6	1.36	5.189	18	0.441	0.848	62	0.072	10.763	5	0.916	13.324	2	1.133	0	999	0	0.317	28	0.027	1.789	13	0.152	0	999
NHC02_BL/NHC02_BL_P32256.csv	NHC02_BL_P32256		0.736	136	0.074	1.72	72	0.174	2.736	4	0.276	0	999	0	7.813	10	0.789	2.094	39	0.211	0.727	113	0.073	14.489	7	1.462	4.116	30	0.415	0	999	0	8.979	6	0.906	8.641	6	0.872	2.217	27	0.224	0.283	42	0.029	3.121	10	0.315	0	999
NHC03_BL/NHC03_BL_P35840.csv	NHC03_BL_P35840		0.5	92	0.047	5.035	19	0.468	3.21	3	0.299	0	999	0	4.227	13	0.393	6.525	10	0.607	1.904	32	0.177	14.286	6	1.329	3.64	22	0.339	0.139	465	0.013	10.263	5	0.954	11.344	4	1.055	1.017	35	0.095	0.48	18	0.045	1.698	12	0.158	0	999
NHC04_BL/NHC04_BL_P13312.csv	NHC04_BL_P13312		1.082	60	0.112	3.217	33	0.332	2.477	4	0.256	0	999	0	5.412	15	0.559	4.267	20	0.441	1.367	51	0.141	16.263	5	1.68	5.246	20	0.542	0	999	0	7.701	6	0.796	10.201	5	1.054	1.299	36	0.134	0.105	93	0.011	2.469	11	0.255	1.03	58
NHC05_BL/NHC05_BL_P66560.csv	NHC05_BL_P66560		0.371	110	0.037	3.349	26	0.338	2.095	3	0.212	0	999	0	3.511	17	0.354	6.393	10	0.646	1.16	47	0.117	13.617	5	1.375	3.643	20	0.368	0	999	0	7.863	5	0.794	12.508	3	1.263	0.453	72	0.046	0.101	77	0.01	1.774	11	0.179	0.284	179
[truncated: 76 more columns]
